# Supplementary material for: Impact of Different Storage Regimes on the Levels of Physicochemical Characteristics, Especially Free Acidity in Talh (Acacia gerrardii Benth.) Honey
Source: Molecules. 2022 Sep 13;27(18):5959. doi: 10.3390/molecules27185959 (PMC9505800; doi:10.3390/molecules27185959)
Supplement: Supplementary file 1 [file molecules-27-05959-s001.zip]

Archive with 1 entries (1 files):
- molecules-1801144-supplementary.pdf
